# Supplementary material for: Expression Analysis of mRNA Decay of Maternal Genes during Bombyx mori Maternal-to-Zygotic Transition
Source: Int J Mol Sci. 2019 Nov 12;20(22):5651. doi: 10.3390/ijms20225651 (PMC6887711; doi:10.3390/ijms20225651)
Supplement: Supplementary file 1 [file ijms-20-05651-s001.zip]

Archive with 4 entries (3 files):
- ijms-596242 supplementary/
- ijms-596242 supplementary/Figure S1.docx
- ijms-596242 supplementary/Table S1 Primers of genes for RT-PCR and RT-qPCR.xls
- ijms-596242 supplementary/Table S2 Microarray data of maternal genes in larvae on day 3 of the silkworm fifth instar.xls
