# Supplementary material for: Expression Analysis of mRNA Decay of Maternal Genes during Bombyx mori Maternal-to-Zygotic Transition
Source: Int J Mol Sci. 2019 Nov 12;20(22):5651. doi: 10.3390/ijms20225651 (PMC6887711; doi:10.3390/ijms20225651)
Supplement: Supplementary file 1 [file ijms-20-05651-s001.zip › ijms-596242 supplementary/Table S2 Microarray data of maternal genes in larvae on day 3 of the silkworm fifth instar.xls]

## Sheet: Sheet3
genename	probe	TestisCy3-028	TestisCy5-074	Testiscy5-085	Testiscy3-050	Testiscy5-116	Testiscy3-117	OvaryCy5-028	OvaryCy3-074	Ovarycy3-085	OvaryCy5-050	Ovarycy3-116	Ovarycy5-117	Head-Fcy5-086	Head-Fcy3-106	Head-Mcy3-086	Head-Mcy5-106	Epidermis-Fcy5-089	Epidermis-Fcy3-127	Epidermis-MCY5-127	Epidermis-Mcy3-089	Fat body-Fcy5-103	Fat body-Fcy3-118	Fat body-Mcy3-103	Fat body-Mcy5-118	Midgut-FCY5-101	idgut-Fcy3-075	idgut-Mcy3-101	idgut-MCY5-075	Hemocyte-FCY5-098	Hemocyte-Fcy3-088	Hemocyte-Mcy3-098	Hemocyte-MCY5-088	Malpighian tubule-FCY5-114	Malpighian tubule-Fcy3-115	Malpighian tubule-Fcy5-051	Malpighian tubule-Fcy3-052	Malpighian tubule-Mcy3-114	Malpighian tubule-MCY5-115	Malpighian tubule-Mcy3-051	Malpighian tubule-Mcy5-052	A/MSG-Fcy5-056	A/MSG-Fcy3-057	A/MSG-Fcy5-058	A/MSG-Fcy3-059	A/MSG-Mcy3-056	A/MSG-Mcy5-057	A/MSG-Mcy3-058	A/MSG-Mcy5-059
me31B	sw14777	4554	4200	4462	7195	2864	3782	4209	4528	6787	6437	4342	4293	2088	2905	2657	1918	1385	1496	1869	1933	829	1394	1217	1098	1912	2070	1702	1521	2045	1707	1528	860	661	826	1006	1381	1076	1280	1695	1627	218	311	3215	4034	1628	1466	1650	1502
pip	sw14126	50	71	54	66	103	136	54	89	283	254	105	65	86	81	210	14	58	89	47	170	11	28	45	29	106	133	235	23	31	116	45	29	12	103	192	272	53	19	195	69	108	154	187	97	115	111	277	108
gammaTub	sw02138	530	249	150	223	184	199	91	94	59	24	94	68	38	112	79	65	23	74	47	188	14	36	68	35	126	138	220	-27	57	150	117	62	56	49	101	218	51	74	157	82	87	199	217	111	101	94	218	102
lok	sw11876	2799	2166	1000	1218	1615	2097	1477	1194	708	629	1121	1178	157	34	235	72	110	54	122	126	48	51	66	35	24	30	100	23	86	132	112	125	21	-3	40	136	1	65	74	93	66	62	62	28	85	91	90	44
vri	sw05474	425	201	401	762	144	220	148	124	129	162	157	172	157	196	216	204	130	87	120	226	40	89	122	78	141	173	136	64	96	159	120	120	30	69	171	254	22	82	219	162	156	165	189	216	139	142	204	210
mamo	sw18043	-75	-139	35	59	29	25	-24	-68	11	11	34	23	49	-10	89	3	46	32	2	98	-4	-31	-5	-23	32	40	86	0	1	31	14	0	4	53	24	52	26	46	45	12	16	33	-7	50	22	16	0	14
hb	sw12894	75	46	79	81	65	59	0	12	34	35	15	26	12	29	45	18	25	10	4	32	5	21	7	17	110	68	88	54	22	6	29	2	12	11	21	55	-1	60	56	44	15	99	31	50	28	33	18	46
Mat89Ba	sw18950	762	588	882	1411	454	651	311	301	535	532	266	306	694	261	653	222	2824	1431	2404	3978	159	214	340	230	72	88	69	47	114	97	132	71	21	65	85	246	53	104	192	150	438	469	1127	1084	809	793	1091	992
pie	sw19480	330	356	445	671	637	790	328	418	949	916	813	842	119	180	158	113	97	176	100	153	155	161	157	96	269	334	306	254	192	119	180	65	293	299	178	312	291	222	178	201	249	310	411	482	151	121	279	204
dpp	sw00355	304	385	417	638	387	370	1261	1694	1744	1821	2151	1932	1184	1740	1534	2520	2048	2045	3065	3199	1171	1439	1814	1390	808	868	684	626	2534	2129	3692	2952	579	780	977	1200	616	1093	1048	1155	167	292	262	232	175	212	350	234
Egfr	sw11771	193	194	237	246	275	296	195	255	239	169	246	288	129	6	210	98	59	25	109	235	17	46	80	26	85	93	60	23	33	-1	43	-31	12	-15	21	126	28	65	32	55	-27	-21	29	43	3	0	68	53
Dif	sw17578	742	616	826	1179	496	683	467	449	566	584	498	506	2277	138	2842	211	2122	1189	1965	2605	330	522	507	475	1046	1402	904	1629	437	376	401	359	414	476	577	1072	553	956	795	1417	199	285	570	383	289	290	654	374
Su(var)205	sw05786	1396	1002	804	1127	887	868	393	329	465	411	465	359	174	254	205	251	124	92	128	223	163	185	219	129	68	146	153	105	177	207	188	133	47	157	188	300	45	186	237	213	232	248	318	352	351	354	439	294
Hp1b-l	sw21166	1157	972	890	1208	1149	1486	1267	1382	1526	1405	1681	1960	946	999	977	649	1122	604	687	1198	1152	1457	1160	1187	1104	1239	1026	891	1082	747	714	368	324	418	325	448	345	519	423	444	284	412	2094	2359	747	702	1267	1303
spz	sw08256	81	127	124	237	137	174	50	89	145	114	132	132	177	-8	237	32	70	125	249	85	23	27	59	22	43	30	50	40	181	255	209	199	51	69	76	65	61	123	72	65	138	210	136	122	149	145	440	147
Pc	sw14515	41	38	111	258	67	70	76	63	180	156	143	98	114	98	219	76	59	76	53	212	35	53	143	38	64	191	149	44	36	134	109	60	25	103	42	185	74	107	141	69	-18	49	55	90	35	31	81	17
sog	sw05769	90	83	215	272	181	227	-7	24	136	106	66	103	97	93	310	178	74	32	53	260	13	98	45	52	85	166	60	27	50	43	59	6	25	-7	-15	92	28	27	-2	50	0	23	5	-3	21	8	25	48
babo	sw20139	2486	1848	2794	3929	1205	1681	1314	875	1822	1801	1075	1000	1967	892	2350	1338	1432	1351	1467	1621	485	738	697	587	2599	3193	2078	3018	639	373	633	390	639	1264	600	1075	1478	1750	1498	2264	578	644	1005	870	1078	749	1696	1475
tkv	sw21102	28	4	135	216	172	178	39	12	64	75	191	78	123	0	144	-36	80	74	92	179	29	50	91	37	76	108	90	23	49	-1	16	11	73	11	76	154	43	96	83	137	35	50	42	82	33	33	111	73
sax	sw06935	-36	3	162	212	145	154	-23	10	45	58	23	33	377	535	212	408	46	18	32	55	33	86	167	143	5	35	41	30	15	-9	24	28	34	73	56	175	26	35	137	80	-10	271	-23	31	12	43	5	48
CycB	sw04030	1619	1120	498	669	654	902	460	380	254	237	222	280	85	97	175	98	97	54	109	197	167	167	153	95	294	408	342	220	152	150	124	117	51	92	186	244	91	112	259	122	154	210	177	99	117	145	233	51
tld	sw11946	194	87	114	189	100	97	157	80	87	84	99	97	58	47	77	109	107	78	58	82	38	91	67	65	59	62	35	30	19	21	23	37	21	-34	26	92	9	52	62	55	18	36	39	48	20	15	63	53
asp	sw10953	4087	2884	3476	5713	2989	3855	1382	1211	1825	1945	1417	1246	301	406	450	419	219	354	356	320	148	205	295	136	1956	1868	1672	2371	1012	1018	745	654	125	65	202	320	261	549	435	499	70	82	81	94	142	105	76	50
Th	sw13482	-15	-34	287	418	103	111	15	17	222	200	81	87	20024	22514	21872	24375	9606	8030	8728	9678	163	245	415	402	443	476	421	457	43	44	165	103	371	576	886	746	3	63	149	120	10	91	32	31	65	62	44	43
TPH1	sw03004	80	-3	3	51	0	41	18	1	27	9	29	11	32	83	58	36	-4	72	38	88	12	36	71	26	63	85	140	54	27	165	41	40	47	65	63	93	55	21	82	33	56	134	106	51	54	70	195	80
PAH	sw01062	726	498	1072	1376	558	558	1060	747	1559	1409	1379	1369	2317	3120	3280	3998	1207	1006	1417	1846	2054	2938	4301	3966	72	156	188	135	543	29	825	61	34	76	186	325	101	112	242	209	149	145	85	125	128	103	138	126
aub	sw10899	9145	9642	4839	6774	10533	12835	12184	17455	11534	9660	18080	17200	2483	3239	3327	4224	1945	1355	1521	2368	1384	1749	1608	1012	1614	1614	1519	1223	2357	2528	2379	2011	492	695	932	904	730	1101	1273	914	434	626	2296	3338	1504	1380	2180	2405
gro	sw19514	22	-85	162	252	106	183	20	-18	185	139	112	71	49	37	89	25	11	21	49	-29	28	57	225	5	26	75	48	40	38	1	39	11	30	49	6	100	17	10	58	48	6	44	56	13	21	24	63	52
Csp(DnaJ-7)	sw01087	93	69	176	294	192	262	187	139	248	198	367	331	299	395	442	532	228	141	139	400	245	283	385	240	538	508	650	379	203	240	175	135	185	238	385	391	259	425	654	414	44	79	224	288	184	200	262	232
PPAE	sw15390	199	182	243	330	192	245	1385	1330	1977	1822	1277	1420	2646	4287	4399	5800	2144	5167	6284	2393	2379	3125	2473	2457	110	161	144	54	1398	890	1981	1440	362	492	248	314	456	766	348	353	48	134	127	135	85	87	165	54
proPPAE	sw20327	6990	7808	4710	5964	5676	6809	485	520	884	823	391	440	24446	30829	28491	42031	43740	55369	83130	46177	1219	1808	3152	2473	595	657	692	782	29304	32604	34277	48721	816	991	555	762	730	1118	427	620	217	319	178	168	268	217	232	309
SPE-like	sw18366	151	52	132	195	140	198	63	62	103	81	195	186	882	653	1023	769	559	574	960	906	437	616	862	706	494	584	451	525	501	321	432	243	177	299	155	189	274	502	274	264	6	49	106	108	58	33	146	89
snk	sw01630	414	311	165	288	362	307	49	99	45	33	136	55	760	812	996	1123	490	601	908	770	29	53	-7	59	40	196	100	91	38	177	43	69	47	23	168	350	62	63	244	213	110	195	175	87	95	101	522	115
proSP7	sw09635	0	17	271	298	34	17	14	39	318	283	68	61	1524	810	3509	2039	1251	1198	2107	2064	41	9	222	11	129	161	140	84	20	29	17	46	47	15	197	300	101	156	242	294	12	8	15	16	17	14	71	9
h	sw08720	51	52	41	71	85	77	77	74	152	85	203	182	187	243	256	244	127	141	158	206	146	162	220	109	38	68	130	30	28	26	30	11	47	49	161	212	93	104	184	146	15	41	11	87	46	31	121	68
Sod2	sw21871	4671	3554	1575	2097	2232	2837	6408	5659	3093	2610	4636	5035	17306	21134	17823	21420	9715	5869	9154	11410	6133	7071	5889	5193	10603	12260	12858	16078	3297	1837	4158	1940	18225	16936	17641	34331	13553	17637	12942	27751	4327	4953	8719	8231	6427	6351	7170	7402
ndl(osp)	sw15075	-56	-83	10	47	48	23	145	201	889	741	536	469	-17	-8	-16	-10	2	-23	-38	39	1	10	29	-4	-28	70	10	10	-2	-8	7	-15	21	-84	31	124	7	24	44	33	2	37	4	37	15	-5	-1	-4
esc	sw12637	2707	1869	1360	1668	793	1175	1573	1368	1150	1078	638	843	112	324	178	306	164	281	201	95	132	184	244	114	118	156	149	132	312	369	299	335	142	61	250	243	148	255	291	156	538	521	322	382	465	377	358	358
Btk29A	sw08339	60	37	222	223	172	143	57	94	330	379	191	184	130	78	190	138	64	27	66	69	25	24	77	13	47	65	96	77	52	34	32	57	73	11	118	116	82	137	181	74	70	120	106	108	75	93	138	121
Moe	sw02031	55	63	216	245	159	169	51	118	153	121	89	61	27	10	48	36	23	32	34	167	18	14	137	9	-7	-12	23	0	8	-14	20	6	30	-26	10	177	0	43	48	67	31	144	-11	66	28	70	13	17
Src42A	sw11866	-41	53	103	97	144	121	35	36	71	73	86	86	140	100	197	160	79	108	135	122	64	76	63	60	68	45	39	105	78	38	86	51	77	57	98	198	47	134	139	196	-12	11	44	20	23	21	70	5
Src64B	sw07585	-28	-37	32	73	79	80	-9	29	58	46	233	40	22	32	82	10	58	-36	27	169	18	16	136	26	28	105	56	10	27	71	17	44	25	-15	14	108	-11	27	23	44	17	39	23	44	32	22	54	21
wbl	sw05230	3297	2400	1977	2944	3017	3658	1768	1590	1535	1513	2388	2402	1614	2627	1561	2341	1650	1669	2064	2323	2638	3619	2723	2692	4301	4299	5627	4600	2133	2455	2512	2495	1845	2064	2480	2916	2442	2777	3280	3551	1446	1170	1907	2102	1893	1739	2053	1835
shot	sw05774	60	23	115	222	145	17	154	220	234	228	240	203	184	105	549	277	285	38	98	332	76	115	167	89	221	161	172	20	87	41	112	12	125	119	147	261	106	244	255	241	53	110	81	168	90	135	210	294
Dst	sw01256	108	41	19	62	53	75	24	56	22	14	46	29	59	80	112	25	29	103	60	110	17	65	22	34	53	178	149	81	37	87	62	46	60	119	224	238	62	68	276	88	88	255	113	143	90	108	267	141
tud	sw17672	-114	-79	11	6	20	22	-15	-1	21	25	59	29	25	35	62	105	40	-21	23	44	2	33	-42	11	-22	115	2	47	18	3	31	10	4	11	9	161	30	52	64	93	-10	21	11	0	19	13	52	13
Smg	sw17394	237	177	336	522	186	252	9	-67	106	78	59	34	74	25	131	-10	34	-5	19	172	19	39	56	11	43	68	48	30	25	-14	21	-11	21	-53	26	82	22	16	43	31	17	14	17	35	18	10	6	14
Chc	sw07960	2317	3182	3611	4896	2273	2824	1152	2095	2887	2672	1948	1474	1205	1330	1830	2075	565	653	1031	1040	566	733	1079	723	1826	999	1471	559	1672	1076	1360	718	397	588	533	633	904	1250	1269	1341	84	136	1496	2204	590	698	1327	1391
eIF4AIII	sw12663	8489	7960	8808	10226	7092	7543	8957	9323	10198	9897	9872	10333	8240	9884	7601	9440	6691	7750	8368	7061	6280	6726	5305	4403	7270	6389	7963	7358	7001	6533	7646	6329	6619	7741	7473	7497	6069	9329	6694	6943	7291	7277	8256	9407	8266	7717	7663	7579
rod	sw06197	543	370	699	1108	404	525	722	723	1062	950	763	711	117	153	269	102	83	114	62	269	36	67	154	33	42	256	128	226	313	386	299	314	30	123	66	246	38	120	179	65	102	190	61	263	170	136	150	175
vfl	sw05259	667	497	327	432	506	556	28	22	55	48	65	51	26	-3	68	0	20	25	8	48	4	18	45	0	47	130	73	57	15	36	30	5	17	19	79	95	-20	46	88	14	16	44	71	28	26	23	136	32
Snap25	sw12219	-65	-41	144	81	78	153	-38	-22	102	76	87	104	189	52	227	189	224	239	517	528	443	505	873	561	-11	-5	0	-54	-4	-3	8	35	743	1256	829	1124	1083	1662	1222	1172	-23	85	214	269	58	96	208	272
Msp300(nesprin-1)	sw17350	561	395	170	233	263	292	293	248	306	309	396	270	733	771	1398	1098	633	617	855	849	216	287	184	201	191	241	218	108	36	81	54	48	60	192	141	154	242	357	376	283	293	393	743	879	678	661	852	922
spoon(AKAP1)	sw04955	379	221	162	253	313	289	60	67	56	69	106	76	119	69	132	54	46	74	45	150	58	66	130	51	154	309	218	210	56	159	51	80	69	80	141	254	129	120	285	186	104	180	230	292	114	149	275	204
glo(hnRNPF)	sw04558	201	130	202	299	193	202	66	55	127	69	72	85	55	51	95	14	46	21	34	133	22	11	40	17	22	125	69	67	78	122	73	56	17	-38	138	121	49	63	242	114	91	113	127	194	99	83	197	166
bai	sw00285	751	384	228	301	509	580	389	323	229	196	455	422	686	564	835	339	505	517	575	898	737	704	877	564	926	989	1116	1202	337	543	503	419	808	864	908	1310	706	837	886	1123	1176	1317	1524	1309	1262	1636	2158	1480
Nelf-E	sw19434	16134	16446	9871	13747	9274	12272	2673	2753	2162	1959	2059	2332	975	764	1280	773	865	659	618	984	753	994	866	777	630	818	654	752	762	766	957	715	470	542	460	684	623	972	623	842	1875	2263	1350	1542	1575	1406	1556	1658
Bin1	sw11118	14519	18042	9159	13265	14129	14592	11227	13452	10029	12265	12475	13050	8333	9378	7571	12913	10772	7578	8574	10962	5854	7413	5678	4421	7959	8187	10356	9035	11536	11806	11216	11384	6023	6557	9052	7144	4197	6838	7067	5940	11713	12836	11255	11753	11036	12138	12287	11744
KCNQ	sw13728	43	77	194	174	186	197	16	25	102	77	119	129	123	1	155	21	38	34	77	48	33	4	25	7	-34	7	-18	-23	-5	-19	-2	7	43	0	23	55	-3	46	26	35	15	15	35	10	58	40	54	36
Sel(cnpy1)	sw18745	13	-17	82	80	55	51	0	-22	45	29	74	25	126	34	267	80	31	41	58	128	26	46	60	29	84	153	90	152	27	79	20	19	21	11	-4	70	26	21	26	48	12	16	40	71	47	6	72	21
Hip14(ZDHHC17)	sw14724	118	44	95	89	125	139	41	29	46	23	88	62	44	6	79	51	47	87	107	139	38	32	344	35	30	90	52	98	23	36	24	29	34	19	15	67	70	74	53	33	15	51	1	45	22	23	51	45
Nelf-A	sw03405	2625	2396	2617	3466	1451	1015	1978	2652	1704	1455	1920	1172	534	922	846	1050	844	472	483	1104	72	328	268	388	410	455	274	298	359	310	693	454	293	353	374	534	358	461	439	556	867	850	533	808	778	981	1052	1348
Eif-4a	sw22934	8489	7960	8808	9226	9092	9543	8957	9323	10198	9897	9872	10333	8240	9884	9601	9440	9691	9750	8368	9061	9280	9726	8305	9403	9270	8389	7963	8358	9001	8533	8646	9329	8619	9741	9473	9497	9069	9329	6694	6943	8291	8277	8256	9407	8266	8717	7663	7579
SPE
BAEE
Pabn2
[truncated: 8 more columns]
